# Supplementary material for: The acquisition of rmpADC can increase virulence of classical Klebsiella pneumoniae in the absence of other hypervirulence-associated genes
Source: mBio. 2025 Dec 9;17(1):e03122-25. doi: 10.1128/mbio.03122-25 (PMC12802315; doi:10.1128/mbio.03122-25)
Supplement: Table S2 — Details on strains used for chromosomal rmp integration. [file mbio.03122-25-s0003.xlsx]

## Sheet: Table S2
Table S2. Details on strains used for chromosomal rmp integration
This information was obtained from Kleborate v. 3.1.3
Lam, MMC. et al. A genomic surveillance framework and genotyping tool for Klebsiella pneumoniae and its related species complex, Nature Communications (2021). https://doi.org/10.1038/s41467-021-24448-3
Strain #	Alternate/published strain names	Reference	Year	Region	Source	Sample	Species	ST	Virulence score	Yersiniabactin (ybt)	YbST	Aerobactin (iuc)	Salmochelin (iro)	RmpADC	rmpA2	peg-344	wzi	K locus	O locus	O type
VK719	INF116	doi: 10.1038/s41467-021-24448-3	2013	Oceania	human	urine	Klebsiella pneumoniae	ST36	1	ybt 9; ICEKp3	214	-	-	-	-	-	wzi378	KL142	O2v1	O2
VK720	INF119	doi: 10.1038/s41467-021-24448-3	2013	Oceania	human	urine	Klebsiella pneumoniae	ST17	1	ybt 5; ICEKp6	6	-	-	-	-	-	wzi82	KL38	O2v2	O2
VK721	INF145	doi: 10.1038/s41467-021-24448-3	2013	Oceania	human	blood	Klebsiella pneumoniae	ST35	0	-	0	-	-	-	-	-	wzi84	KL28	O1/O2v2	unknown
VK733	KSB1_7G	doi: 10.1038/s41467-021-24448-3	2013	Oceania	human	throat	Klebsiella pneumoniae	ST37	1	ybt 4; plasmid	34	-	-	-	-	-	wzi50	KL15	O4	O4
VK735	KSB1_9J	doi: 10.1038/s41467-021-24448-3	2014	Oceania	human	rectal swab	Klebsiella pneumoniae	ST17	1	ybt 15; ICEKp11	232	-	-	-	-	-	wzi141	KL25	O5	O5
VK779	KpnO2, Kp209	doi: 10.1038/s41467-024-52372-9 / doi: 10.1128/AAC.00754-21	unknown	Europe	human	urine	Klebsiella pneumoniae	ST11	0	-	0	-	-	-	-	-	unknown	KL110	O2a	O2a
VK973	NR-55506 (BEI) / 4759 (MRSN)	doi: 10.1099/mgen.0.000967	2011	North America	human	urine	Klebsiella pneumoniae	ST37	0	-	0	-	-	-	-	-	unknown	KL38	O3b	O3b
VK985	NR-55518 (BEI) / 14444 (MRSN)	doi: 10.1099/mgen.0.000967	2013	North America	human	urine	Klebsiella pneumoniae	ST4270	0	-	0	-	-	-	-	-	unknown	KL142	O3b	O3b
